# Supplementary material for: Evaluation of Prophylactic Defibrotide Use in Pediatric Hematopoietic Stem Cell Transplant Recipients: A Multicenter Retrospective Cohort Study
Source: J Pers Med. 2026 Jul 7;16(7):368. doi: 10.3390/jpm16070368 (PMC13412807; doi:10.3390/jpm16070368)
Supplement: Supplementary file 1 [file jpm-16-00368-s001.zip]

Archive with 1 entries (1 files):
- jpm-4305615-supplementary.pdf
